# Supplementary material for: Chromosome-level genome of the Adriatic sturgeon, Acipenser naccarii: A resource for polyploid fish genomics
Source: J Hered. 2026 Mar 12;117(4):877–87. doi: 10.1093/jhered/esag023 (PMC13326416; doi:10.1093/jhered/esag023)
Supplement: SupTabs_Acipenser_naccarii_genome_revised_18Jan26_esag023 [file suptabs_acipenser_naccarii_genome_revised_18jan26_esag023.xlsx]

## Sheet: Table_S1
Supplementary Table 1. Genome assembly statistics for each step of RagTag-based correction and scaffolding of hap1.
	Before RagTag correct	After RagTag correct	After RagTag scaffold and validation with HiC
Total length (Gb)	1.94	1.94	1.94
Number of scaffolds	2079	7262	2083
Scaffold N50 (Mb)	56.8	2.3	39.6
Scaffold L50	12	191	14
Scaffold N90 (Mb)	0.485	0.485	0.485
Scaffold L90	272	2005	276
Gaps	2709	3390	2705

## Sheet: Table_S2
Supplementary Table 2. Gene prediction statistics for each assembled haploid copy.
	hap1	hap2	hap3	hap4
Protein-coding genes	28563	27256	27050	29814
Number of transcripts	38206	36687	36458	40061
BUSCO Completeness	0.92	0.922	0.907	0.916
Single-copy	1961	2038	1997	1704
Duplicated	1388	1319	1303	1631
Fragmented	48	49	51	47
Missing	243	234	289	258
Total	3640	3640	3640	3640

## Sheet: Table_S3
Supplementary Table 3. TE annotation statistics for hap1.
Class	Order	Order or Superfamily	TE_Length(bp)	TE_Percentage of Assembly
Retroelementi		ClassI_nc	77451211	8.68858
	LTR	BEL	2851343	0.319867
		Copia	3326404	0.37316
		ERV	14311366	1.60547
		Gypsy	134715196	15.1125
		LTR_nc	23700020	2.6587
	DIRS	DIRS	375496	0.0421236
	LINE	LINE_nc	3672548	0.411991
		LINE_I	708213	0.0794483
		LINE_Jockey	1326064	0.14876
		LINE_L1	22761755	2.55344
		LINE_R2	11307287	1.26847
		LINE_RTE	7305733	0.819567
	SINE	SINE	1180023	0.132377
	PLE	PLE	4962785	0.556732
		nLTR_nc	45016038	5.04996
DNA_TEs		ClassII_nc	294200	0.0330037
	TIR	DNA_CACTA	45912388	5.15051
		DNA_Harbinger	27946543	3.13508
		DNA_hAT	271430036	30.4494
		DNA_Mutator	9791774	1.09845
		DNA_PiggyBac	10307821	1.15634
		DNA_P	48878	0.0054832
		DNA_TcMar	107770005	12.0898
	MITE	DNA_MITE	10502268	1.17816
	nMITE	DNA_nMITE	103171465	11.5739
	HELITRON	DNA_Helitron	3994961	0.44816
		UnknownTEs	43888194	4.92344
		TOTAL_ClassI	256355540	28.7583
		TOTAL_ClassII	591170339	66.3183
		TOTAL_TEs	891414073	100
		total_bp_genomeassembly	1939452517

## Sheet: Table_S4
Supplementary Table 4. TE annotation statistics for hap2.
Class	Order	Order or Superfamily	TE_Length(bp)	TE_Percentage of Assembly
Retroelementi		ClassI_nc	11267796	1.48579
	LTR	BEL	9251630	1.21993
		Copia	3260809	0.429975
		ERV	18319254	2.4156
		Gypsy	88182793	11.6279
		LTR_nc	17845631	2.35315
	DIRS	DIRS	11531242	1.52053
	LINE	LINE_nc	4399802	0.580164
		LINE_I	2399085	0.316347
		LINE_Jockey	6024547	0.794405
		LINE_L1	20998754	2.76892
		LINE_R2	6749789	0.890037
		LINE_RTE	6654464	0.877467
	SINE	SINE	934708	0.123252
	PLE	PLE	6050987	0.797892
		nLTR_nc	1379884	0.181953
DNA_TEs		ClassII_nc	188132	0.0248073
	TIR	DNA_CACTA	38563341	5.08502
		DNA_Harbinger	10401412	1.37154
		DNA_hAT	200870242	26.487
		DNA_Mutator	47495253	6.26279
		DNA_PiggyBac	1318755	0.173893
		DNA_P	17575	0.00231746
		DNA_TcMar	88925978	11.7259
	MITE	DNA_MITE	13796910	1.81928
	nMITE	DNA_nMITE	98217046	12.951
	HELITRON	DNA_Helitron	6956472	0.91729
		UnknownTEs	36369787	4.79577
		TOTAL_ClassI	215251175	28.3833
		TOTAL_ClassII	506751116	66.8209
		TOTAL_TEs	758372078	100
		total_bp_genomeassembly	1736969137

## Sheet: Table_S5
Supplementary Table 5. TE annotation statistics for hap3.
Class	Order	Order or Superfamily	TE_Length(bp)	TE_Percentage of Assembly
Retroelementi		ClassI_nc	62725173	9.32107
	LTR	BEL	5016136	0.745407
		Copia	2673695	0.397316
		ERV	16892397	2.51024
		Gypsy	79459264	11.8078
		LTR_nc	17284297	2.56848
	DIRS	DIRS	5923592	0.880256
	LINE	LINE_nc	4009253	0.595782
		LINE_I	348355	0.0517662
		LINE_Jockey	3909781	0.581
		LINE_L1	21914623	3.25655
		LINE_R2	4481835	0.666009
		LINE_RTE	6281732	0.933477
	SINE	SINE	3794497	0.563869
	PLE	PLE	2603228	0.386844
		nLTR_nc	2200184	0.326951
DNA_TEs		ClassII_nc	237227	0.0352524
	TIR	DNA_CACTA	34111104	5.06897
		DNA_Harbinger	9884407	1.46884
		DNA_hAT	196950803	29.2672
		DNA_Mutator	7537618	1.1201
		DNA_PiggyBac	4982135	0.740354
		DNA_P	14393	0.00213883
		DNA_TcMar	71927245	10.6885
	MITE	DNA_MITE	17961954	2.66918
	nMITE	DNA_nMITE	90949952	13.5153
	HELITRON	DNA_Helitron	4489462	0.667142
		UnknownTEs	49842223	7.40664
		TOTAL_ClassI	184050962	27.3503
		TOTAL_ClassII	439046300	65.2431
		TOTAL_TEs	672939485	100
		total_bp_genomeassembly	1654547745

## Sheet: Table_S6
Supplementary Table 6. TE annotation statistics for hap4.
Class	Order	Order or Superfamily	TE_Length(bp)	TE_Percentage of Assembly
Retroelements		ClassI_nc	59054565	7.83871
	LTR	BEL	4736880	0.628758
		Copia	3184751	0.422733
		ERV	17429416	2.31352
		Gypsy	106655065	14.157
		LTR_nc	18201764	2.41604
	DIRS	DIRS	401896	0.0533463
	LINE	LINE_nc	9272843	1.23085
		LINE_I	1291829	0.171473
		LINE_Jockey	873246	0.115912
		LINE_L1	15729898	2.08793
		LINE_R2	4906905	0.651326
		LINE_RTE	2044703	0.271407
	SINE	SINE	8830700	1.17216
	PLE	PLE	2282830	0.303015
		nLTR_nc	1379745	0.183143
DNA_TEs		ClassII_nc	83916	0.0111387
	TIR	DNA_CACTA	50707296	6.73072
		DNA_Harbinger	12995814	1.72502
		DNA_hAT	241192540	32.0151
		DNA_Mutator	5609805	0.744627
		DNA_PiggyBac	3759887	0.499075
		DNA_P	101413	0.0134612
		DNA_TcMar	87869501	11.6635
	MITE	DNA_MITE	12758670	1.69354
	nMITE	DNA_nMITE	80542798	10.691
	HELITRON	DNA_Helitron	6449240	0.856051
		UnknownTEs	42037888	5.57997
		TOTAL_ClassI	209262441	27.7768
		TOTAL_ClassII	502070880	66.6432
		TOTAL_TEs	753371209	100
		total_bp_genomeassembly	1654547745

## Sheet: Table_S7
Supplementary Table 7. Scaffold correspondence in GENESPACE synteny analyses among the four haplotypes of A. naccarii.
hap1	hap2	hap3	hap4
1	1	1	1
2	177	151	201
3	241	210	266
4	292	254	316
5	345	299	370
6	391	333	407
7	430	369	450
8	470	399	485
9	499	422	519
10	2	2	2
11	28	21	28
12	48	44	49
13	67	65	70
14	85	79	89
15	106	94	107
16	125	109	131
17	141	122	155
18	154	134	175
19	164	140	187
20	178	152	202
21	187	161	2388/213
22	195	166	223
23	200	171	229
24	204	174	235
25	209	182	240
26	216	190	246
27	224	196	251
28	231	199	258
29	239	206	263
30	242	211	267
31	248	218	273
32	251	222	277
34	260	229	283
35	265	232	287
36	271	/	/
37	275	240	298
38	281	246	305
40	293	255	317
43	305	264	333
45	/	/	/
